# Supplementary material for: Overexpression of OsMed16 Inhibits the Growth of Rice and Causes Spontaneous Cell Death
Source: Genes (Basel). 2021 Apr 27;12(5):656. doi: 10.3390/genes12050656 (PMC8145620; doi:10.3390/genes12050656)
Supplement: Supplementary file 1 [file genes-12-00656-s001.zip]

Archive with 3 entries (3 files):
- Supplementary materials-Genes.pdf
- Table S2.xlsx
- Table S3.xlsx
